# Supplementary material for: Examining the distributional equity of urban tree canopy cover and ecosystem services across United States cities
Source: PLoS One. 2020 Feb 11;15(2):e0228499. doi: 10.1371/journal.pone.0228499 (PMC7012407; doi:10.1371/journal.pone.0228499)
Supplement: S1 Table — The model results of the OLS regressions using UTCC and ESD as response variables. (XLSX) [file pone.0228499.s001.xlsx]

## Sheet: Sheet1
S1 Table. OLS regression results. MCN: Multicollinearity condition number. Red cells with no parentheses around asterisks indicate positive relationships; Blue cells with parentheses around asterisks indicate negative relationships. * denotes p < 0.05; ** denotes p < 0.01; *** denotes p < 0.001.
				Median Income	Percent Poverty	Percent Minority	Percent without a High School Degree	Percent with an Undergraduate Degree	Median Year Home Built	Percent Renters	Moran's I	MCN
	East	New York	UTCC	(***)	*	ns	(***)	***	***	(***)	***	529
			ESD	ns	***	**	(**)	***	ns	***	***	529
		Philadelphia	UTCC	***	(*)	***	(**)	***	***	*	***	706
			ESD	***	(*)	***	(**)	***	***	ns	***	706
		Washington	UTCC	***	ns	ns	(***)	ns	ns	ns	***	579
			ESD	***	ns	ns	(***)	ns	ns	ns	***	579
	Midwest	Chicago	UTCC	*	ns	***	(***)	**	(***)	(***)	***	565
			ESD	*	ns	***	(***)	*	(***)	(***)	***	565
		Cleveland	UTCC	ns	ns	**	ns	***	ns	(**)	***	785
			ESD	ns	ns	**	ns	***	ns	(**)	***	785
		Pittsburgh	UTCC	ns	ns	***	ns	ns	**	(***)	***	650
			ESD	ns	ns	***	ns	ns	*	(***)	***	650
	West	Los Angeles	UTCC	***	ns	(***)	(***)	***	(***)	(***)	***	553
			ESD	***	ns	(***)	(**)	***	(***)	(***)	***	553
		Sacramento	UTCC	ns	ns	ns	ns	***	(***)	**	***	485
			ESD	ns	ns	(**)	ns	***	(***)	*	***	485
		San Diego	UTCC	***	ns	(*)	ns	***	ns	(***)	***	585
			ESD	***	ns	(*)	ns	***	ns	(***)	***	585
